# Supplementary material for: The Effect of 6-Week Combined Balance and Plyometric Training on Dynamic Balance and Quickness Performance of Elite Badminton Players
Source: Int J Environ Res Public Health. 2022 Jan 30;19(3):1605. doi: 10.3390/ijerph19031605 (PMC8835527; doi:10.3390/ijerph19031605)
Supplement: Supplementary file 1 [file ijerph-19-01605-s001.zip]

Archive with 1 entries (1 files):
- ijerph-1553104-supplementary.pdf
